# Supplementary material for: Unraveling the complex role of microglia in Alzheimer’s disease: amyloid β metabolism and plaque formation
Source: Inflamm Regen. 2025 May 30;45:16. doi: 10.1186/s41232-025-00383-4 (PMC12123843; doi:10.1186/s41232-025-00383-4)
Supplement: Supplementary file 1 — Supplementary Material 1. Table S1. A summary of TREM2 genetic intervention studies organized by categories (TREM2 deficiency, upregulation, and loss-of-function (LOF) mutations). Different extraction methods were used for Aβ analysis: guanidine (Gdn), formic acid (FA), Triton X-100 (TX), phosphate-buffered saline (PBS), and Tris-buffered saline (TBS). The extracted fractions are abbreviated as"fxn". Changes in amyloid plaque burden and Aβ concentration compared to control conditions are indicated. [file 41232_2025_383_MOESM1_ESM.xlsx]

## Sheet: Sheet1
Category	Study	Model	Intervention (if applicable)	Age at analysis	Plaque Number	Plaque Size	Amyloid plaque burden	Aβ Concentration	Brain Region(s) Analyzed (if not specified)
Trem2 deficiency	Wang et al. 2015 [12]	5xFAD; Trem2-/-	N/A	8.5 mo			mHJ3.4: increased (Cortex)	Gdn-soluble Aβ40, Aβ42: increased, TX-soluble Aβ42: increased, PBS-soluble Aβ: no change (Hippocampus)
	Wang et al. 2016 [13]	5xFAD; Trem2-/-	N/A	4 mo			X-34: no change (Cortex)	Gdn-soluble Aβ40, Aβ42: no change (Minor Aβ42 subspecies: reduced)	Cortex & Hippocampus
	Griciuc et al. 2019 [14]	5xFAD; Trem2-/-	N/A	8 mo			3D6: increased	FA-soluble Aβ40, Aβ42: increased, TBS-soluble Aβ: no change (Cortex)	Cortex & Hippocampus
	Jay et al., 2015 [15]	APPPS1; Trem2-/-	N/A	4 mo	ThioS: reduced (Hippocampus), no chage (cortex)		6E10: reduced (Hippocampus), no chage (cortex)	Soluble Aβ42: reduced	Cortex & Hippocampus
	Jay et al. 2017 [16]	APPPS1; Trem2-/-	N/A	2 mo	ThioS: no change	6E10: no change	6E10: reduced		Cortex
		APPPS1; Trem2-/-	N/A	8 mo	ThioS: no change	6E10: increased	6E10: increased		Cortex
	Parhizkar et al., 2019 [17]	APPPS1; Trem2-/-	Injected with APPPS1 brain lysates (1.5–4 months)	4 mo			4G8: increased, ThioS: increased	FA-soluble Aβ42: increased	Hippocampus
		APPPS1; Trem2-/-	N/A	3 mo			Amyloid PET: increased
		APPPS1; Trem2-/-	N/A	6 mo			Amyloid PET: increased
		APPPS1; Trem2-/-	N/A	12 mo			Amyloid PET: no change
	Leyns et al., 2019 [18]	APPPS1; Trem2-/-	Injected with AD brain lysates (5.5–8.5 months)	8.5 mo			Aβ42 on X-34+ plaques: increased		Cortex
	Meilandt et al., 2020 [19]	PS2APP; Trem2-/-	N/A	4 mo (female)			Campbell-Switzer stain: no change	not specified (Aβ42/40 ratio: incresed in Gdn-fxn)	Hippocampus
		PS2APP; Trem2-/-	N/A	6–7 mo (female)	Methoxy-X04: increased (6 mo) (Cortex)		Campbell-Switzer stain: increased	not specified (Aβ42/40 ratio: incresed in TBS-fxn)	Hippocampus
		PS2APP; Trem2-/-	N/A	6–7 mo (male)	Methoxy-X04: no change (8 mo) (Cortex)		Campbell-Switzer stain: no change	not specified (Aβ42/40 ratio: incresed in TBS-fxn & Gdn-fxn)	Hippocampus
		PS2APP; Trem2-/-	N/A	12 mo (female)			Campbell-Switzer stain: reduced	TBS-fxn Aβ oligomer: increased (Aβ42/40 ratio: incresed in TBS-fxn & Gdn-fxn)	Hippocampus
		PS2APP; Trem2-/-	N/A	19–22 mo (male)			Campbell-Switzer stain: reduced	not specified (Aβ42/40 ratio: incresed in TBS-fxn)	Hippocampus
Trem2 LOF mutants	Parhizkar et al., 2019 [17]	APPPS1; Trem2 T66M (compared to APPPS1)	Injected with APPPS1 brain lysates (1.5–4 months)	4 mo			4G8: increased, ThioS: increased	FA-soluble Aβ42: increased	Hippocampus
	Leyns et al., 2019 [18]	APPPS1; Trem2-/-; hTREM2 R47H (compared to APPPS1; Trem2-/-; hTREM2 WT)	Injected with AD brain lyates (5.5–8.5 months)	8.5 mo			Aβ42 on X-34+ plaques: increased		Cortex
	Zhao et al. 2022 [22]	5xFAD; Cx3cr1CreER; hTREM2 R47H (Tamoxifen-inducible)	hTREM2 R47H expression (0–3.5 months)	3.5 mo			no change	no change	Cortex
		5xFAD; Cx3cr1CreER; hTREM2 R47H (Tamoxifen-inducible)	hTREM2 R47H expression (2–5 months)	5 mo			MOAB-2: increased, X-34: increased	Gdn-soluble Aβ42: increased; Others: no change	Cortex
		5xFAD; Cx3cr1CreER; hTREM2 R47H (Tamoxifen-inducible)	hTREM2 R47H expression (5–8 months)	8 mo			no change	no change	Cortex
Trem2 upregulation	Lee et al., 2018 [20]	5xFAD; BAC-hTREM2	N/A	4 mo				Aβ42: reduced both in diethylamine-fxn and FA-fxn	Cortex
		5xFAD; BAC-hTREM2	N/A	7 mo			ThioS: reduced (Filamentous plaques: reduced, Inert plaques: increased)	no change	Cortex
	Zhao et al. 2022 [22]	5xFAD; Cx3cr1CreER; hTREM2 WT (Tamoxifen-inducible)	hTREM2 WT expression (0–3.5 months)	3.5 mo			MOAB-2: reduced, X-34: reduced	TX-soluble Aβ42: reduced, Gdn-soluble Aβ42: reduced, Gdn-soluble Aβ40: no change	Cortex
		5xFAD; Cx3cr1CreER; hTREM2 WT (Tamoxifen-inducible)	hTREM2 WT expression (2–5 months)	5 mo			no change	no change	Cortex
		5xFAD; Cx3cr1CreER; hTREM2 WT (Tamoxifen-inducible)	hTREM2 WT expression (5–8 months)	8 mo			no change	TX-soluble Aβ40: reduced; Others: no change	Cortex
	Dhandapani et al., 2022 [21]	APP23xPS45; Trem2 H157I/S158P/T159D	N/A	3 mo	Methoxy-04: increased (Cortex)			TX-soluble Aβ40, Aβ42: reduced, FA-soluble Aβ40, Aβ42: increased (Forebrain)	Cortex & Forebrain
		APP23xPS45; Trem2 H157I/S158P/T159D	N/A	7 mo	Methoxy-04: no change (Cortex)			TX-soluble Aβ42: increased; Others: no change (Forebrain)	Cortex & Forebrain
